# Supplementary material for: The Complete Chloroplast Genomes of Three Manglietia Species and Phylogenetic Insight into the Genus Manglietia Blume
Source: Curr Issues Mol Biol. 2025 Sep 10;47(9):737. doi: 10.3390/cimb47090737 (PMC12468266; doi:10.3390/cimb47090737)
Supplement: Supplementary file 1 [file cimb-47-00737-s001.zip › Supplementary Tables.xlsx]

## Sheet: Table S1
Table S1. Repeat sequences in chloroplast genome of three Manglietia
Species	Manglietia guangnanica								Manglietia hookeri								Manglietia longirostrata
	ID	Length(bp)	Type	Start_1	Repeated regions	Start_2	Repeated regions		ID	Length(bp)	Type	Start_1	Repeated regions	Start_2	Repeated regions		ID	Length(bp)	Type	Start_1	Repeated regions	Start_2	Repeated regions
	1	31	F	9270	trnS-GCU	38088	trnS-UGA		1	31	F	9271	trnS-GCU	38094	trnS-UGA		1	31	F	9272	trnS-GCU	38092	trnS-UGA
	2	30	P	9271	trnS-GCU	47545	trnS-GGA		2	30	P	9272	trnS-GCU	47550	trnS-GGA		2	30	P	9273	trnS-GCU	47553	trnS-GGA
	3	33	P	17489	rps2-rpoC2	17489	rps2		3	33	P	17483	rps2-rpoC2	17483	rps2		3	33	P	31528	psbM-trnD-GUC	31528	psbM-trnD-GUC
	4	31	P	17491	rps2-rpoC2	17491	rps2		4	31	P	17485	rps2-rpoC2	17485	rps2		4	30	P	38093	trnS-UGA-psbZ	47553	trnS-GGA
	5	33	P	31547	psbM-trnD-GUC	31547	psbM-trnD-GUC		5	33	P	31554	psbM-trnD-GUC	31554	psbM-trnD-GUC		5	41	F	41285	psaB	43509	psaA
	6	30	P	38089	trnS-UGA-psbZ	47545	trnS-GGA		6	30	P	38095	trnS-UGA-psbZ	47550	trnS-GGA		6	39	F	46237	ycf3	102719	rps12-trnV-GAC
	7	41	F	41283	psaB	43507	psaA		7	41	F	41288	psaB	43512	psaA		7	39	P	46237	ycf3	145413	rps12-trnV-GAC
	8	39	F	46234	ycf3	102732	rps12-trnV-GAC		8	39	F	46239	ycf3	102750	rps12-trnV-GAC		8	30	F	46249	ycf3	102731	rps12-trnV-GAC
	9	39	P	46234	ycf3	145403	rps12-trnV-GAC		9	39	P	46239	ycf3	145403	rps12-trnV-GAC		9	30	P	46249	ycf3	145410	rps12-trnV-GAC
	10	30	F	46246	ycf3	102744	rps12-trnV-GAC		10	30	F	46251	ycf3	102762	rps12-trnV-GAC		10	32	P	67792	petA-psbJ	67836	petA-psbJ
	11	30	P	46246	ycf3	145400	rps12-trnV-GAC		11	30	P	46251	ycf3	145400	rps12-trnV-GAC		11	26572	P	88095	IRb	133504	IRa
	12	32	P	67818	petA-psbJ	67862	petA-psbJ		12	32	P	67822	petA-psbJ	67866	petA-psbJ		12	42	F	92845	ycf2	92866	ycf2
	13	26576	P	88107	IRb	133491	IRa		13	26583	P	88125	IRb	133484	IRa		13	42	P	92845	ycf2	155263	ycf2
	14	42	F	92858	ycf2	92879	ycf2		14	42	F	92876	ycf2	92897	ycf2		14	42	P	92866	ycf2	155284	ycf2
	15	42	P	92858	ycf2	155253	ycf2		15	42	P	92876	ycf2	155253	ycf2		15	33	F	95279	ycf2	95303	ycf2
	16	42	P	92879	ycf2	155274	ycf2		16	42	P	92897	ycf2	155274	ycf2		16	33	P	95279	ycf2	152835	ycf2
	17	33	F	95292	ycf2	95316	ycf2		17	33	F	95310	ycf2	95334	ycf2		17	33	P	95303	ycf2	152859	ycf2
	18	33	P	95292	ycf2	152825	ycf2		18	33	P	95310	ycf2	152825	ycf2		18	30	F	113231	trnN-GUU-ndhF	113272	trnN-GUU-ndhF
	19	33	P	95316	ycf2	152849	ycf2		19	33	P	95334	ycf2	152849	ycf2		19	30	P	113231	trnN-GUU-ndhF	134869	ycf1-trnN-GUU
	20	30	F	113247	trnN-GUU-ndhF	113288	trnN-GUU-ndhF		20	30	F	113272	trnN-GUU-ndhF	113313	trnN-GUU-ndhF		20	30	P	113272	trnN-GUU-ndhF	134910	ycf1-trnN-GUU
	21	30	P	113247	trnN-GUU-ndhF	134856	ycf1-trnN-GUU		21	30	P	113272	trnN-GUU-ndhF	134849	ycf1-trnN-GUU		21	37	P	128910	rps15-ycf1	128910	rps15-ycf1
	22	30	P	113288	trnN-GUU-ndhF	134897	ycf1-trnN-GUU		22	30	P	113313	trnN-GUU-ndhF	134890	ycf1-trnN-GUU		22	111	F	132724	ycf1	132742	ycf1
	23	37	P	128933	rps15-ycf1	128933	rps15-ycf1		23	37	P	128944	rps15-ycf1	128944	rps15-ycf1		23	93	F	132724	ycf1	132760	ycf1
	24	42	P	130313	ycf1	130313	ycf1		24	42	P	130324	ycf1	130324	ycf1		24	75	F	132724	ycf1	132778	ycf1
	25	75	F	132747	ycf1	132765	ycf1		25	57	F	132758	ycf1	132776	ycf1		25	57	F	132724	ycf1	132796	ycf1
	26	57	F	132747	ycf1	132783	ycf1		26	39	F	132758	ycf1	132794	ycf1		26	39	F	132724	ycf1	132814	ycf1
	27	39	F	132747	ycf1	132801	ycf1		27	30	F	134850	ycf1-trnN-GUU	134891	ycf1-trnN-GUU		27	30	F	134870	ycf1-trnN-GUU	134911	ycf1-trnN-GUU
	28	30	F	134857	ycf1-trnN-GUU	134898	ycf1-trnN-GUU		28	33	F	152825	ycf2	152849	ycf2		28	33	F	152835	ycf2	152859	ycf2
	29	33	F	152825	ycf2	152849	ycf2		29	42	F	155253	ycf2	155274	ycf2		29	42	F	155263	ycf2	155284	ycf2
	30	42	F	155253	ycf2	155274	ycf2		30	31	F	155264	ycf2	155285	ycf2		30	31	F	155274	ycf2	155295	ycf2
	31	31	F	155264	ycf2	155285	ycf2

## Sheet: Table S2
Table S2. Simple sequence repeat in chloroplast genome of three Manglietia
Species	Manglietia guangnanica									Manglietia hookeri									Manglietia longirostrata
	ID	Type		Size	Start	End	Region			ID	Type		Size	Start	End	Region			ID	Type		Size	Start	End	Region
	1	p1	(A)11	11	1726	1736	IGR	LSC		1	p1	(A)11	11	1726	1736	IGR	LSC		1	p1	(A)10	10	211	220	IGR	LSC
	2	p1	(A)10	10	3939	3948	IGR			2	p1	(A)10	10	3939	3948	IGR			2	p1	(A)10	10	3939	3948	IGR
	3	p4	(AAAT)4	16	4395	4410	IGR			3	p4	(AAAT)4	16	4395	4410	IGR			3	p4	(AAAT)4	16	4395	4410	IGR
	4	p1	(T)12	12	4583	4594	IGR			4	p1	(T)12	12	4583	4594	IGR			4	p1	(T)13	13	4583	4595	IGR
	5	p1	(A)11	11	5394	5404	Intron			5	p1	(A)12	12	5394	5405	Intron			5	p1	(A)10	10	4753	4762	IGR
	6	p1	(C)10	10	7189	7198	IGR			6	p1	(C)10	10	7190	7199	IGR			6	c	(T)10ggaaggaat(A)11	30	5377	5406	Intron
	7	p1	(T)11	11	7772	7782	IGR			7	p1	(T)12	12	7773	7784	IGR			7	p1	(C)11	11	7189	7199	IGR
	8	p2	(TA)5	10	9442	9451	IGR			8	p2	(TA)5	10	9443	9452	IGR			8	p1	(T)12	12	7773	7784	IGR
	9	p1	(T)10	10	10261	10270	Exon			9	c	(T)10aagttggatcaacccttccaattgaatgagtataagtaaaggatccatggatgaagatacaaaaatgtatttctaatcgtaactagatcttcca(T)10	114	10262	10375	Exon			9	p2	(TA)5	10	9444	9453	IGR
	10	p1	(A)14	14	12759	12772	IGR			10	p1	(A)14	14	12761	12774	IGR			10	c	(T)11aagttggatcaacccttccaattgaatgagtataagtaaaggatccatggatgaagatacaaaaatgtatttctaatcgtaactagatcttcca(T)11	116	10263	10378	Exon
	11	p1	(A)10	10	13849	13858	Intron			11	p1	(A)10	10	13851	13860	Intron			11	p1	(A)15	15	12764	12778	IGR
	12	c	(T)11(A)12	23	17496	17518	IGR			12	c	(T)11(A)12	23	17490	17512	IGR			12	p1	(A)10	10	13855	13864	Intron
	13	p1	(T)12	12	19700	19711	Exon			13	p1	(T)12	12	19694	19705	Exon			13	p1	(A)11	11	17510	17520	IGR
	14	p2	(AT)5	10	21074	21083	Exon			14	p2	(AT)5	10	21068	21077	Exon			14	p1	(T)12	12	19702	19713	Exon
	15	p1	(A)10	10	30550	30559	IGR			15	p1	(A)10	10	30558	30567	IGR			15	p2	(AT)5	10	20454	20463	Exon
	16	p1	(T)14	14	31337	31350	IGR			16	p1	(T)13	13	31345	31357	IGR			16	p2	(AT)5	10	21076	21085	Exon
	17	p2	(AT)5	10	33319	33328	IGR			17	p2	(AT)5	10	33326	33335	IGR			17	p1	(T)11	11	31321	31331	IGR
	18	p2	(TA)6	12	34973	34984	IGR			18	p2	(TA)6	12	34979	34990	IGR			18	p2	(AT)5	10	33306	33315	IGR
	19	p1	(A)11	11	38863	38873	IGR			19	p1	(A)10	10	38869	38878	IGR			19	p2	(TA)6	12	34977	34988	IGR
	20	p3	(GAA)4	12	39316	39327	IGR			20	p3	(GAA)4	12	39321	39332	IGR			20	p3	(GAA)4	12	39318	39329	IGR
	21	p4	(TAAA)3	12	46900	46911	Intron			21	p4	(TAAA)3	12	46905	46916	Intron			21	p1	(T)10	10	45383	45392	Intron
	22	p1	(G)11	11	47807	47817	IGR			22	p1	(G)11	11	47813	47823	IGR			22	p1	(T)10	10	47346	47355	IGR
	23	p1	(A)10	10	49383	49392	IGR			23	p1	(A)10	10	49389	49398	IGR			23	p1	(G)10	10	47815	47824	IGR
	24	p1	(A)11	11	50250	50260	IGR			24	p1	(A)11	11	50256	50266	IGR			24	p1	(A)11	11	50222	50232	IGR
	25	p1	(T)10	10	55692	55701	IGR			25	p1	(T)10	10	55698	55707	IGR			25	p1	(T)10	10	53500	53509	IGR
	26	p3	(ATA)4	12	57908	57919	IGR			26	p3	(ATA)4	12	57914	57925	IGR			26	p1	(T)10	10	55663	55672	IGR
	27	p1	(G)11	11	58403	58413	IGR			27	p2	(TA)5	10	60243	60252	IGR			27	p1	(T)10	10	55879	55888	IGR
	28	p2	(TA)5	10	60239	60248	IGR			28	p2	(TC)5	10	64972	64981	Exon			28	p3	(ATA)4	12	57880	57891	IGR
	29	p2	(TC)5	10	64968	64977	Exon			29	p4	(AATG)3	12	65582	65593	Exon			29	p1	(G)14	14	58374	58387	IGR
	30	p4	(AATG)3	12	65578	65589	Exon			30	p1	(T)11	11	70290	70300	IGR			30	p2	(TA)5	10	60213	60222	IGR
	31	p1	(T)11	11	70286	70296	IGR			31	c	(C)11(T)10	21	71257	71277	IGR			31	p1	(A)11	11	64734	64744	IGR
	32	c	(C)12(T)11	23	71248	71270	IGR			32	p3	(TTC)4	12	71564	71575	IGR			32	p2	(TC)5	10	64937	64946	Exon
	33	p3	(TTC)4	12	71557	71568	IGR			33	p2	(TA)6	12	71869	71880	IGR			33	p4	(AATG)3	12	65547	65558	Exon
	34	p2	(TA)6	12	71862	71873	IGR			34	p1	(T)10	10	72399	72408	IGR			34	p1	(T)10	10	70260	70269	IGR
	35	p1	(T)10	10	72392	72401	IGR			35	p4	(ATAA)3	12	73140	73151	IGR			35	p1	(T)10	10	71230	71239	IGR
	36	p4	(ATAA)3	12	73133	73144	IGR			36	p1	(T)15	15	75503	75517	Intron			36	p3	(TTC)4	12	71527	71538	IGR
	37	p1	(T)12	12	75496	75507	Intron			37	p1	(T)10	10	77944	77953	IGR			37	p2	(TA)6	12	71832	71843	IGR
	38	p1	(T)12	12	84975	84986	IGR			38	p1	(T)12	12	84986	84997	IGR			38	p4	(ATAA)3	12	73102	73113	IGR
	39	p4	(ACAT)3	12	87686	87697	Exon			39	p4	(ACAT)3	12	87704	87715	Exon			39	p1	(T)11	11	74483	74493	Intron
	40	p6	(TATTAG)3	18	103627	103644	IGR	IR		40	p6	(TATTAG)3	18	103645	103662	IGR	IR		40	p1	(T)11	11	75467	75477	Intron
	41	p1	(A)12	12	112101	112112	IGR			41	p1	(A)12	12	112119	112130	IGR			41	p1	(T)12	12	84454	84465	IGR
	42	p4	(AATT)3	12	115068	115079	Exon	SSC		42	p4	(AATT)3	12	115093	115104	Exon	SSC		42	p1	(T)11	11	84953	84963	IGR
	43	p4	(AAAT)3	12	117041	117052	IGR			43	p4	(AAAT)3	12	117066	117077	IGR			43	p4	(ACAT)3	12	87674	87685	Exon
	44	p1	(T)10	10	119655	119664	IGR			44	p1	(C)10	10	118589	118598	IGR			44	p6	(TATTAG)3	18	103614	103631	IGR	IR
	45	p1	(T)10	10	122828	122837	IGR			45	p1	(T)10	10	119669	119678	IGR			45	p1	(A)13	13	112084	112096	IGR
	46	p1	(T)10	10	124191	124200	IGR			46	p1	(T)10	10	124203	124212	IGR			46	p4	(AATT)3	12	115058	115069	Exon	SSC
	47	p1	(A)11	11	126121	126131	Intron			47	p1	(A)10	10	126133	126142	Intron			47	p4	(AAAT)3	12	117031	117042	IGR
	48	p4	(AATC)3	12	126433	126444	Intron			48	p4	(AATC)3	12	126444	126455	Intron			48	p1	(C)10	10	118542	118551	IGR
	49	c	(TC)5ttttttttctttcttttccacagatatggattttaccgatcagg(AAT)4	66	128809	128874	IGR			49	c	(TC)5ttttttttctttcttttccacagatatggattttaccgatcagg(AAT)4	66	128820	128885	IGR			49	p1	(T)10	10	124163	124172	IGR
	50	p4	(CATT)3	12	130977	130988	Exon			50	p4	(CATT)3	12	130988	130999	Exon			50	p1	(A)14	14	126093	126106	Intron
	51	p1	(A)10	10	132547	132556	Exon			51	p1	(A)10	10	132558	132567	Exon			51	p4	(AATC)3	12	126408	126419	Intron
	52	p1	(T)12	12	136063	136074	IGR	IR		52	p1	(T)12	12	136063	136074	IGR	IR		52	c	(TC)6ttttttttctttcttttccacagatatggattttaccgatcagg(AAT)4	68	128784	128851	IGR
	53	p6	(ACTAAT)3	18	144530	144547	IGR			53	p6	(ACTAAT)3	18	144530	144547	IGR			53	p4	(CATT)3	12	130954	130965	Exon
																				p1	(A)10	10	132524	132533	Exon
																				p1	(T)13	13	136076	136088	IGR	IR
																				p6	(ACTAAT)3	18	144540	144557	IGR

## Sheet: Table S3
Table S3. Relative Synonymous Codon Usage(RSCU) in chloroplast genome of three Manglietia
	Manglietia guangnanica		Manglietia hookeri		Manglietia longirostrata
Codon	Number	RSCU	Number	RSCU	Number	RSCU
AUU(Ile)	748	1.4175	748	1.4175	748	1.4184
GAA(Glu)	744	1.4418	743	1.44	744	1.4418
AAU(Asn)	705	1.5494	702	1.548	709	1.5498
GAU(Asp)	664	1.5924	662	1.5914	665	1.591
AAA(Lys)	655	1.4654	656	1.4676	655	1.467
UUU(Phe)	601	1.1704	602	1.1724	603	1.1732
UUA(Leu)	550	1.7082	550	1.707	549	1.707
UAU(Tyr)	547	1.5878	548	1.5884	548	1.5862
GGA(Gly)	518	1.5624	517	1.5596	518	1.5616
CAA(Gln)	494	1.455	494	1.4572	493	1.45
GCU(Ala)	490	1.8648	490	1.8648	487	1.8552
AUA(Ile)	465	0.8811	465	0.8811	466	0.8838
GGU(Gly)	449	1.3544	449	1.3544	452	1.3624
AUG(Met)	438	1	438	1	438	1
UUC(Phe)	426	0.8296	425	0.8276	425	0.8268
UUG(Leu)	411	1.2762	412	1.2786	412	1.281
CUU(Leu)	403	1.2516	403	1.251	404	1.2558
UCU(Ser)	386	1.569	386	1.569	388	1.5786
GUA(Val)	385	1.4352	385	1.4364	384	1.5408
ACU(Thr)	382	1.5372	382	1.5388	384	1.4316
AUC(Ile)	370	0.7011	370	0.7011	369	1.3756
GUU(Val)	369	1.3756	369	1.3768	368	0.6978
CAU(His)	358	1.4854	358	1.4854	359	1
UGG(Trp)	358	1	358	1	357	1.4814
AGA(Arg)	349	1.8036	349	1.8036	348	1.797
UCA(Ser)	315	1.2804	314	1.2762	314	1.2774
CCU(Pro)	305	1.5136	305	1.5136	305	1.5116
GCA(Ala)	302	1.1492	302	1.1492	302	1.1504
AGU(Ser)	298	1.2114	298	1.2114	298	1.212
ACA(Thr)	293	1.1792	293	1.1804	293	1.1756
GAG(Glu)	290	0.9006	289	0.56	288	0.5582
CUA(Leu)	288	0.5582	289	0.897	288	0.8952
CGU(Arg)	271	1.4004	271	1.4004	271	1.3992
CGA(Arg)	265	1.3698	265	1.3698	266	1.3734
UCC(Ser)	259	1.053	259	1.053	256	1.0416
AAG(Lys)	239	0.5346	238	0.5324	238	0.533
CCA(Pro)	236	1.1712	237	1.176	237	1.1748
GGG(Gly)	222	0.6696	222	0.6696	221	0.666
ACC(Thr)	211	0.8492	210	0.846	212	0.8504
AAC(Asn)	205	0.4506	205	0.452	206	0.4502
CAG(Gln)	185	0.545	184	0.5428	187	0.55
CCC(Pro)	179	0.8884	178	0.8832	179	0.6672
GUG(Val)	179	0.6672	178	0.664	178	0.8824
GAC(Asp)	170	0.4076	170	0.4086	171	0.409
GCC(Ala)	162	0.6164	162	0.6164	165	0.6284
UGU(Cys)	161	1.5046	161	1.5046	161	1.5046
CUG(Leu)	145	0.4506	146	0.453	145	0.5898
UCG(Ser)	145	0.5892	146	0.5934	144	0.4476
UAC(Tyr)	142	0.4122	142	0.4116	143	0.4138
GUC(Val)	140	0.522	140	0.5224	141	0.5256
GGC(Gly)	137	0.4132	138	0.4164	136	0.41
CUC(Leu)	133	0.4128	133	0.4128	133	0.4134
AGG(Arg)	128	0.6612	128	0.6612	128	0.6612
CAC(His)	124	0.5146	124	0.5146	125	0.5186
ACG(Thr)	108	0.4348	108	0.4352	108	0.4332
GCG(Ala)	97	0.3692	97	0.3692	96	0.3656
CCG(Pro)	86	0.4268	86	0.4268	87	0.4312
CGG(Arg)	80	0.4134	80	0.4134	80	0.4128
AGC(Ser)	73	0.297	73	0.297	74	0.3012
CGC(Arg)	68	0.3516	68	0.3516	69	0.3564
UGC(Cys)	53	0.4954	53	0.4954	53	0.4954
UAA(Ter)	23	1.4682	23	1.4682	23	1.4682
UGA(Ter)	13	0.8298	13	0.8298	13	0.8298
UAG(Ter)	11	0.702	11	0.702	11	0.702

## Sheet: Table S4
Table S4. Codon usage preferences of chloroplast genome of three Manglietia
	Manglietia guangnanica									Manglietia hookeri									Manglietia longirostrata
Genes	Codon No.	GC1	GC2	GC3	GC_all	ENC	G3/(G3+C3)	A3/(A3+T3)		Codon No.	GC1	GC2	GC3	GC_all	ENC	G3/(G3+C3)	A3/(A3+T3)		Codon No.	GC1	GC2	GC3	GC_all	ENC	G3/(G3+C3)	A3/(A3+T3)
accD	477	40.88	38.78	29.98	36.55	44.88	0.51	0.35		477	40.88	38.78	29.98	36.55	44.88	0.51	0.35		477	40.88	38.78	30.19	36.62	44.95	0.51	0.35
atpA	508	56.3	40.55	29.13	41.99	47.55	0.54	0.47		508	56.3	40.55	29.13	41.99	47.55	0.54	0.47		508	56.3	40.55	29.13	41.99	47.55	0.54	0.47
atpB	499	56.91	41.88	30.26	43.02	46.66	0.5	0.47		499	56.91	41.88	30.26	43.02	46.66	0.5	0.47		499	56.91	41.88	30.26	43.02	46.66	0.5	0.47
atpE	135	50.37	41.48	32.59	41.48	52.21	0.52	0.45		135	50.37	41.48	32.59	41.48	52.21	0.52	0.45		135	50.37	41.48	32.59	41.48	52.21	0.52	0.45
atpF	185	49.73	34.59	34.05	39.46	46.82	0.56	0.52		185	49.73	34.59	34.05	39.46	46.82	0.56	0.52		185	49.73	34.59	34.05	39.46	46.82	0.56	0.52
atpI	248	49.19	37.9	30.65	39.25	48.39	0.42	0.45		248	49.19	37.9	30.65	39.25	48.39	0.42	0.45		248	49.19	37.9	30.65	39.25	48.39	0.42	0.45
ccsA	322	36.34	39.75	30.75	35.61	50.89	0.56	0.45		322	36.34	39.75	30.75	35.61	50.89	0.56	0.45		322	36.02	39.75	30.12	35.3	50.88	0.57	0.44
clpP	202	59.41	37.62	34.16	43.73	56.32	0.46	0.5		202	59.41	37.62	34.65	43.89	56.43	0.47	0.5		202	59.41	37.62	33.66	43.56	55.39	0.46	0.51
matK	508	43.9	32.09	31.89	35.96	52.28	0.54	0.45		508	43.7	32.09	31.89	35.89	52.21	0.54	0.45		508	43.9	32.09	31.89	35.96	52.28	0.54	0.45
ndhA	364	46.15	40.93	24.73	37.27	41.73	0.5	0.49		364	46.15	40.93	24.73	37.27	41.73	0.5	0.49		364	46.15	40.93	24.45	37.18	41.39	0.49	0.49
ndhB	511	42.27	39.73	31.7	37.9	46.54	0.43	0.46		511	42.27	39.73	31.7	37.9	46.54	0.43	0.46		511	42.27	39.73	31.7	37.9	46.54	0.43	0.46
ndhC	121	49.59	34.71	28.1	37.47	47.94	0.62	0.43		121	49.59	34.71	28.1	37.47	47.94	0.62	0.43		121	49.59	34.71	28.1	37.47	47.94	0.62	0.43
ndhE	102	40.2	35.29	31.37	35.62	52.56	0.56	0.39		102	40.2	35.29	31.37	35.62	52.56	0.56	0.39		102	39.22	35.29	31.37	35.29	50.7	0.56	0.39
ndhF	742	39.62	37.06	27.36	34.68	45.09	0.54	0.4		742	39.62	37.06	27.49	34.73	45.1	0.54	0.4		742	39.62	37.33	27.49	34.82	44.82	0.54	0.4
ndhG	177	45.2	35.59	24.29	35.03	41.6	0.53	0.43		177	45.2	35.59	24.29	35.03	41.6	0.53	0.43		177	45.2	35.59	24.29	35.03	41.6	0.53	0.43
ndhH	394	52.28	35.79	30.46	39.51	50.37	0.58	0.47		394	52.28	35.79	30.46	39.51	50.37	0.58	0.47		394	52.28	35.79	30.2	39.42	50.21	0.59	0.47
ndhI	181	40.88	39.23	30.94	37.02	50.3	0.43	0.43		181	40.88	39.23	30.94	37.02	50.3	0.43	0.43		181	40.88	39.23	30.39	36.83	50.03	0.44	0.43
ndhJ	159	50.31	38.36	34.59	41.09	49.69	0.6	0.4		159	50.31	38.36	34.59	41.09	49.69	0.6	0.4		159	50.31	38.36	34.59	41.09	49.69	0.6	0.4
ndhK	226	44.25	45.58	31.42	40.41	52.96	0.48	0.46		226	44.25	45.58	31.42	40.41	52.96	0.48	0.46		226	44.25	45.58	31.42	40.41	52.96	0.48	0.46
petA	321	53.89	36.14	33.02	41.02	49.86	0.58	0.43		321	53.89	36.14	33.02	41.02	49.86	0.58	0.43		321	53.89	35.83	33.02	40.91	50.2	0.58	0.43
petB	216	48.61	41.67	29.63	39.97	41.54	0.58	0.4		216	48.61	41.67	29.63	39.97	41.54	0.58	0.4		216	48.61	41.67	29.17	39.81	41.13	0.59	0.4
petD	175	49.14	40.57	28	39.24	39.94	0.53	0.49		175	49.14	40.57	28	39.24	39.94	0.53	0.49		175	49.14	40.57	28.57	39.43	40.12	0.54	0.49
psaA	751	52.46	43.68	34.62	43.59	49.12	0.46	0.43		751	52.46	43.68	34.75	43.63	49.14	0.46	0.42		751	52.46	43.68	34.62	43.59	49.08	0.46	0.42
psaB	735	48.71	43.13	32.24	41.36	47.38	0.49	0.39		735	48.71	43.13	32.11	41.32	47.35	0.5	0.39		735	48.71	43.13	32.11	41.32	47.35	0.5	0.39
psbA	354	50	43.5	33.9	42.47	39.15	0.34	0.3		354	50	43.5	33.9	42.47	39.15	0.34	0.3		354	50	43.5	33.62	42.37	39.29	0.34	0.3
psbB	509	54.22	45.78	33.79	44.6	47.25	0.51	0.41		509	54.22	45.78	33.79	44.6	47.25	0.51	0.41		509	54.22	45.78	33.79	44.6	47.25	0.51	0.41
psbC	474	54.43	46.2	35.02	45.22	43.26	0.43	0.43		474	54.43	46.2	35.02	45.22	43.26	0.43	0.43		474	54.22	46.2	35.65	45.36	43.75	0.43	0.43
psbD	354	52.54	43.5	33.62	43.22	44.55	0.45	0.36		354	52.54	43.5	33.62	43.22	44.55	0.45	0.36		354	52.54	43.5	33.62	43.22	44.55	0.45	0.36
rbcL	476	57.56	43.49	34.24	45.1	49.99	0.48	0.42		476	57.56	43.49	34.24	45.1	49.99	0.48	0.42		476	57.56	43.49	34.45	45.17	50.09	0.48	0.42
rpl14	123	55.28	38.21	29.27	40.92	47.89	0.5	0.52		123	55.28	38.21	29.27	40.92	47.89	0.5	0.52		123	55.28	38.21	29.27	40.92	47.89	0.5	0.52
rpl20	118	39.83	47.46	29.66	38.98	45.19	0.66	0.46		118	39.83	47.46	29.66	38.98	45.19	0.66	0.46		118	39.83	48.31	29.66	39.27	44.49	0.66	0.46
rpoA	338	47.34	35.5	28.7	37.18	48.14	0.57	0.46		338	47.04	35.5	28.4	36.98	47.87	0.57	0.47		338	47.34	35.8	28.7	37.28	47.82	0.57	0.46
rpoC1	686	51.31	38.63	28.57	39.5	48.32	0.54	0.49		686	51.31	38.63	28.57	39.5	48.32	0.54	0.49		686	51.31	38.63	28.43	39.46	48.25	0.53	0.49
rpoC2	1383	47.43	38.18	31.31	38.97	49.5	0.54	0.48		1383	47.43	38.18	31.31	38.97	49.5	0.54	0.48		1383	47.43	38.18	31.31	38.97	49.37	0.54	0.48
rps11	139	54.68	56.83	23.02	44.84	43.4	0.59	0.49		139	54.68	56.83	23.02	44.84	43.4	0.59	0.49		139	54.68	56.83	23.02	44.84	43.4	0.59	0.49
rps12	124	51.61	48.39	25.81	41.94	41.66	0.41	0.54		124	51.61	48.39	25.81	41.94	41.66	0.41	0.54		124	51.61	48.39	25.81	41.94	41.66	0.41	0.54
rps14	101	43.56	50.5	32.67	42.24	33.51	0.7	0.59		101	43.56	50.5	32.67	42.24	33.51	0.7	0.59		101	43.56	50.5	33.66	42.57	33.78	0.68	0.58
rps18	102	35.29	43.14	27.45	35.29	39.54	0.64	0.47		102	35.29	43.14	27.45	35.29	39.54	0.64	0.47		102	35.29	43.14	26.47	34.97	38.95	0.67	0.47
rps2	237	43.88	44.3	30.8	39.66	48.49	0.6	0.46		237	43.88	44.3	30.8	39.66	48.49	0.6	0.46		237	43.88	44.3	30.8	39.66	48.49	0.6	0.46
rps3	220	48.64	32.73	26.82	36.06	42	0.46	0.58		220	48.64	32.73	26.82	36.06	42	0.46	0.58		220	48.64	33.18	26.82	36.21	41.88	0.46	0.58
rps4	202	49.01	41.09	27.23	39.11	50.12	0.56	0.5		202	49.01	41.09	27.23	39.11	50.12	0.56	0.5		202	48.51	41.09	27.72	39.11	50.03	0.55	0.5
rps7	156	53.85	45.51	22.44	40.6	45.83	0.54	0.57		156	53.85	45.51	22.44	40.6	45.83	0.54	0.57		156	53.85	45.51	22.44	40.6	45.83	0.54	0.57
rps8	133	42.11	42.86	25.56	36.84	41.39	0.5	0.52		133	42.11	42.86	25.56	36.84	41.39	0.5	0.52		133	42.11	42.86	25.56	36.84	41.39	0.5	0.52
ycf1	1865	39.79	31.85	29.65	33.76	48.74	0.58	0.51		1859	39.81	31.9	29.64	33.78	48.72	0.58	0.51		1877	39.85	31.7	29.68	33.74	49.03	0.58	0.5
ycf2	2299	41.97	35.06	36.93	37.99	51.19	0.55	0.44		2299	41.97	35.06	36.93	37.99	51.19	0.55	0.44		2299	42.06	35.06	36.97	38.03	51.18	0.55	0.44
ycf3	169	47.93	40.83	31.36	40.04	49.45	0.55	0.47		169	47.93	40.83	31.36	40.04	49.45	0.55	0.47		169	47.93	40.83	31.36	40.04	49.45	0.55	0.47
ycf4	185	45.41	42.16	33.51	40.36	47.81	0.47	0.42		185	45.41	42.16	33.51	40.36	47.81	0.47	0.42		185	45.41	42.16	34.05	40.54	47.05	0.46	0.43

## Sheet: Table S5
Table S5. Protein-coding gene of chloroplast genome ka/ks ratio in six Manglietia.
Gene	M.guangnanica vs M.hookeri	M.guangnanica vs M.calcarea	M.guangnanica vs M.longirostrata	M.guangnanica vs M.caveana	M.guangnanica vs M.decidua	M.longirostrata vs M.calcarea	M.longirostrata vs M.hookeri	M.longirostrata vs M.caveana	M.longirostrata vs M.decidua	M.decidua vs M.caveana
accD	0	0	0	0	0.165057	0	0	0	0.261464	0.261464
atpA	0	0	0	0	0	0	0	0	0	0
atpB	0	0	0	0	0	0	0	0	0	0
atpE	0	0	0	0	0	0	0	0	0	0
atpF	0	0	0	0	0	0	0	0	0	0
atpH	0	0	0	0	0	0	0	0	0	0
atpI	0	0	0	0	0	0	0	0	0	0
ccsA	0	0.179813	0.179813	0	0	0	0.179813	0.135857	0.179813	0
cemA	0	0	0	0	0	0	0	0	0	0
clpP	0	0	0	0	0	0	0	0	0	0
infA	0	0	0	0	0	0	0	0	0	0
matK	0	0	0	0	0.428293	0	0	0	0.428293	0.428293
ndhA	0	0	0	0	0	0	0	0	0	0
ndhB	0	0	0	0	0	0	0	0	0	0
ndhC	0	0	0	0	0	0	0	0	0	0
ndhD	0	0	0	0	0	0	0	0	0	0
ndhE	0	0	0	0	0	0	0	0	0	0
ndhF	0	0.45801	0.45801	0.45801	0.787516	0	0	0	1.24587	1.24587
ndhG	0	0	0	0	0	0	0	0	0	0
ndhH	0	0	0	0	0	0	0	0	0.208621	0
ndhI	0	0	0	0	0	0	0	0	0.284959	0
ndhJ	0	0	0	0.710188	0	0	0	0.710188	0	0.710188
ndhK	0	0	0	0	0	0	0	0	0	0
petA	0	0	0	0	0.237358	0	0	0	0.472571	0.237358
petB	0	0	0	0	0	0	0	0	0	0
petD	0	0	0	0	0	0	0	0	0	0
petG	0	0	0	0	0	0	0	0	0	0
petL	0	0	0	0	0	0	0.290511	0	0	0
petN	0	0	0	0	0	0	0	0	0	0
psaA	0	0	0	0	0	0	0	0	0	0
psaB	0	0	0	0	0	0	0	0	0	0
psaC	0	0	0	0	0	0	0	0	0	0
psaI	0	0	0	0	0	0	0	0	0	0
psaJ	0	0	0	1.16817	0	0	0	1.16817	0	1.16817
psbA	0	0	0	0	0	0	0	0	0	0
psbB	0	0	0	0	0	0	0	0	0	0
psbC	0	0.143102	0.143102	0.527589	0.332347	0	0.143102	0.194883	0	0
psbD	0	0	0	0	0	0	0	0	0	0
psbE	0	0	0	0	0	0	0	0	0	0
psbF	0	0	0	0	0	0	0	0	0	0
psbH	0	0	0	0	0	0	0	0	0	0
psbI	0	0	0	0	0	0	0	0	0	0
psbJ	0	0	0	0	0	0	0	0	0	0
psbK	0	0	0	0	0	0	0	0	0	0
psbL	0	0	0	0	0	0	0	0	0	0
psbM	0	0	0	0	0	0	0	0	0	0
psbN	0	0	0	0	0	0	0	0	0	0
psbT	0	0	0	0	0	0	0	0	0	0
psbZ	0	0	0	0	0	0	0	0	0	0
rbcL	0	0	0	0.812674	0	0	0	0.815095	0	0.812192
rpl14	0	0	0	0	0	0	0	0	0	0
rpl16	0	0	0	0	0	0	0	0	0	0
rpl2	0	0	0	0	0	0	0	0	0	0
rpl20	0	0	0	0	0.237474	0	0	0	0	0
rpl23	0	0	0	0	0	0	0	0	0	0
rpl32	0	0	0	0	0	0	0	0	0	0
rpl33	0	0	0	0	0	0	0	0	0	0
rpl36	0	0	0	0	0	0	0	0	0	0
rpoA	0.203366	0.288562	0.406968	0	0	0	0	0	0	0
rpoB	0	0	0	0	0	0	0.310479	0	0	0
rpoC1	0	0	0	0	0	0	0	0	0	0
rpoC2	0	0	0	1.29448	0.266559	0	0	1.54653	0.326592	0.270808
rps11	0	0	0	0	0	0	0	0	0	0
rps12	0	0	0	0	0	0	0	0	0	0
rps14	0	0	0	0	0	0	0	0	0	0
rps15	0	0	0	0	0	0	0	0	0	0
rps16	0	0	0	0	0	0	0	0	0	0
rps18	0	0	0	0	0	0	0	0	0	0
rps19	0	0	0	0	0	0	0	0	0	0
rps2	0	0	0	0	0	0	0	0	0	0
rps3	0	0.205136	0	0	0	0	0	0	0	0
rps4	0	0	0	0	0	0	0	0	0	0
rps7	0	0	0	0	0	0	0	0	0	0
rps8	0	0	0	0	0	0	0	0	0	0
ycf1	0	0.380743	0.680318	0.458151	0.708678	0.563521	0.48528	0.965694	0.95062	1.10187
ycf15	0	0	0	0	0	0	0	0	0	0
ycf2	0	0	0	0	0	0	0	0	0	0
ycf3	0	0	0	0	0	0	0	0	0	0
ycf4	0	0	0	0	0	0	0	0	0	0

## Sheet: Table S6
Table S6. Material informations and chloroplast sequence accessions.
Species	GenBank accession No.	Vouchers/References
Manglietia aromatica	MF990561	Wang et al. 2017
Manglietia calcarea	MF990562	Wang et al. 2017
Manglietia caveana	MT682883	s.n. 03730
Manglietia chevalieri	MN990616	Wang et al. 2020
Manglietia conifera	MF990563	Wang et al. 2017
Manglietia crassipes	NC_058270	Zhao et al. 2022
Manglietia dandyi	MF990567	Wang et al. 2017
Manglietia decidua	MN990591	H.F.Chen 20110102027
Manglietia duclouxii	MF990564	Wang et al. 2017
Manglietia fordiana	MT682801	S.Kim 1031
Manglietia garrettii	MT682821	S.Kim 20141027
Manglietia glauca	MT682807	L 530810
Manglietia glaucifolia	MF990565	Wang et al.2017
Manglietia grandis	MT682864	S.Kim 2015-0031
Manglietia guangnanica	PQ246290
Manglietia hookeri	MT682863	S. Kim 2015-0029
Manglietia hookeri	PV239602
Manglietia insignis	MF990566	Wang et al. 2017
Manglietia kwangtungensis	MN990615	J.Wen 11447
Manglietia longirostrata	MT584886	Luo et al. 2020
Manglietia longirostrata	PV239601
Manglietia lucida	MT682867	DZL 3142A
Manglietia obovalifolia	NC_058551	NCBI Direct Submission
Manglietia ovoidea	MT682865	S.Kim 2015-0036
Manglietia pachyphylla	MT682868	S. Kim 2017-0204
Manglietia patungensis	OP689708	SWFU20220724MFY
Manglietia rufibarbata	MT682822	S. Kim 2015-0005
Manglietia szechuanica	MZ597870	NCBI Direct Submission
Manglietia ventii	MT682881	S.Kim 2015-0004
Manglietia yunnanensis	MT654128	Sima99260
Manglietia zhengyiana	OP689709	SWFU20220725MFY
Houpoea officinalis	MN990572	H.F.Chen 20110102103
Houpoea obovata	MN990571	H.F.Chen 20110102058
